# Supplementary material for: Spatial-temporal simulation for hospital infection spread and outbreaks of Clostridioides difficile
Source: Sci Rep. 2023 Nov 16;13:20022. doi: 10.1038/s41598-023-47296-1 (PMC10654661; doi:10.1038/s41598-023-47296-1)
Supplement: Supplementary file 1 — Supplementary Information. [file 41598_2023_47296_MOESM1_ESM.zip › Supplementary files/Latex Supplementary File.bbl]

\begin{thebibliography}{10}
\urlstyle{rm}
\expandafter\ifx\csname url\endcsname\relax
  \def\url#1{\texttt{#1}}\fi
\expandafter\ifx\csname urlprefix\endcsname\relax\def\urlprefix{URL }\fi
\expandafter\ifx\csname doiprefix\endcsname\relax\def\doiprefix{DOI: }\fi
\providecommand{\bibinfo}[2]{#2}
\providecommand{\eprint}[2][]{\url{#2}}

\bibitem{esteva_dermatologist-level_2017}
\bibinfo{author}{Esteva, A.} \emph{et~al.}
\newblock \bibinfo{journal}{\bibinfo{title}{Dermatologist-level classification
  of skin cancer with deep neural networks}}.
\newblock {\emph{\JournalTitle{Nature}}} \textbf{\bibinfo{volume}{542}},
  \bibinfo{pages}{115--118}, \doiprefix\url{10.1038/nature21056}
  (\bibinfo{year}{2017}).
\newblock \bibinfo{note}{Number: 7639 Publisher: Nature Publishing Group}.

\bibitem{macesic_machine_2017}
\bibinfo{author}{Macesic, N.}, \bibinfo{author}{Polubriaginof, F.} \&
  \bibinfo{author}{Tatonetti, N.~P.}
\newblock \bibinfo{journal}{\bibinfo{title}{Machine learning: novel
  bioinformatics approaches for combating antimicrobial resistance}}.
\newblock {\emph{\JournalTitle{Current Opinion in Infectious Diseases}}}
  \textbf{\bibinfo{volume}{30}}, \bibinfo{pages}{511},
  \doiprefix\url{10.1097/QCO.0000000000000406} (\bibinfo{year}{2017}).

\bibitem{reddy_explainability_2022}
\bibinfo{author}{Reddy, S.}
\newblock \bibinfo{journal}{\bibinfo{title}{Explainability and artificial
  intelligence in medicine}}.
\newblock {\emph{\JournalTitle{The Lancet Digital Health}}}
  \textbf{\bibinfo{volume}{4}}, \bibinfo{pages}{e214--e215},
  \doiprefix\url{10.1016/S2589-7500(22)00029-2} (\bibinfo{year}{2022}).

\bibitem{ghassemi_false_2021}
\bibinfo{author}{Ghassemi, M.}, \bibinfo{author}{Oakden-Rayner, L.} \&
  \bibinfo{author}{Beam, A.~L.}
\newblock \bibinfo{journal}{\bibinfo{title}{The false hope of current
  approaches to explainable artificial intelligence in health care}}.
\newblock {\emph{\JournalTitle{The Lancet Digital Health}}}
  \textbf{\bibinfo{volume}{3}}, \bibinfo{pages}{e745--e750},
  \doiprefix\url{10.1016/S2589-7500(21)00208-9} (\bibinfo{year}{2021}).

\bibitem{noauthor_eu_2023}
\bibinfo{author}{EPRS}.
\newblock \bibinfo{title}{{EU} {AI} {Act}: first regulation on artificial
  intelligence {\textbar} {News} {\textbar} {European} {Parliament}}.
\newblock
  \bibinfo{howpublished}{https://www.europarl.europa.eu/news/en/headlines/society/20230601STO93804/eu-ai-act-first-regulation-on-artificial-intelligence}
  (\bibinfo{year}{2023}).
\newblock \bibinfo{note}{(Last access July 04, 2023)}.

\bibitem{noauthor_ethics_2019}
\bibinfo{author}{{AI HLEG}}.
\newblock \bibinfo{title}{Ethics guidelines for trustworthy {AI} {\textbar}
  {Shaping} {Europe}’s digital future}.
\newblock
  \bibinfo{howpublished}{https://digital-strategy.ec.europa.eu/en/library/ethics-guidelines-trustworthy-ai}
  (\bibinfo{year}{2019}).
\newblock \bibinfo{note}{(Last access July 04, 2023)}.

\bibitem{who_ethics_nodate}
\bibinfo{author}{{World Health Organization}}.
\newblock \bibinfo{title}{Ethics and governance of artificial intelligence for
  health: Who guidance.}
\newblock
  \bibinfo{howpublished}{\url{https://www.who.int/publications-detail-redirect/9789240029200}}
  (\bibinfo{year}{2021}).
\newblock \bibinfo{note}{(Last access March 08, 2023)}.

\bibitem{kamel_boulos_digital_2021}
\bibinfo{author}{Kamel~Boulos, M.~N.} \& \bibinfo{author}{Zhang, P.}
\newblock \bibinfo{journal}{\bibinfo{title}{Digital {Twins}: {From}
  {Personalised} {Medicine} to {Precision} {Public} {Health}}}.
\newblock {\emph{\JournalTitle{Journal of Personalized Medicine}}}
  \textbf{\bibinfo{volume}{11}}, \bibinfo{pages}{745},
  \doiprefix\url{10.3390/jpm11080745} (\bibinfo{year}{2021}).

\bibitem{rocher_estimating_2019}
\bibinfo{author}{Rocher, L.}, \bibinfo{author}{Hendrickx, J.~M.} \&
  \bibinfo{author}{de~Montjoye, Y.-A.}
\newblock \bibinfo{journal}{\bibinfo{title}{Estimating the success of
  re-identifications in incomplete datasets using generative models}}.
\newblock {\emph{\JournalTitle{Nature Communications}}}
  \textbf{\bibinfo{volume}{10}}, \bibinfo{pages}{3069},
  \doiprefix\url{10.1038/s41467-019-10933-3} (\bibinfo{year}{2019}).
\newblock \bibinfo{note}{Number: 1 Publisher: Nature Publishing Group}.

\bibitem{bram_introduction_2022}
\bibinfo{author}{Bräm, D.~S.}, \bibinfo{author}{Parrott, N.},
  \bibinfo{author}{Hutchinson, L.} \& \bibinfo{author}{Steiert, B.}
\newblock \bibinfo{journal}{\bibinfo{title}{Introduction of an artificial
  neural network–based method for concentration-time predictions}}.
\newblock {\emph{\JournalTitle{CPT: Pharmacometrics \& Systems Pharmacology}}}
  \textbf{\bibinfo{volume}{11}}, \bibinfo{pages}{745--754},
  \doiprefix\url{10.1002/psp4.12786} (\bibinfo{year}{2022}).

\bibitem{resistance_london_antimicrobial_2014}
\bibinfo{author}{O'Neill, J.}
\newblock \emph{\bibinfo{title}{Antimicrobial {Resistance}: {Tackling} a
  {Crisis} for the {Health} and {Wealth} of {Nations}}}
  (\bibinfo{publisher}{Review on Antimicrobial Resistance},
  \bibinfo{year}{2014}).

\bibitem{noauthor_antimicrobial_nodate}
\bibinfo{author}{{World Health Organization}}.
\newblock \bibinfo{title}{Antimicrobial resistance}.
\newblock
  \bibinfo{howpublished}{\url{https://www.who.int/news-room/fact-sheets/detail/antimicrobial-resistance}}.
\newblock \bibinfo{note}{(Last access Sept 27, 2022)}.

\bibitem{myall_network_2020}
\bibinfo{author}{Myall, A.~C.} \emph{et~al.}
\newblock \bibinfo{journal}{\bibinfo{title}{Network memory in the movement of
  hospital patients carrying antimicrobial-resistant bacteria}}.
\newblock {\emph{\JournalTitle{Applied Network Science}}}
  \textbf{\bibinfo{volume}{6}}, \bibinfo{pages}{1--23},
  \doiprefix\url{10.1007/s41109-021-00376-5} (\bibinfo{year}{2021}).

\bibitem{rocha_dynamic_2020}
\bibinfo{author}{Rocha, L. E.~C.} \emph{et~al.}
\newblock \bibinfo{journal}{\bibinfo{title}{Dynamic contact networks of
  patients and {MRSA} spread in hospitals}}.
\newblock {\emph{\JournalTitle{Scientific Reports}}}
  \textbf{\bibinfo{volume}{10}}, \bibinfo{pages}{9336},
  \doiprefix\url{10.1038/s41598-020-66270-9} (\bibinfo{year}{2020}).

\bibitem{karkada_limiting_2011}
\bibinfo{author}{Karkada, U.~H.}, \bibinfo{author}{Adamic, L.~A.},
  \bibinfo{author}{Kahn, J.~M.} \& \bibinfo{author}{Iwashyna, T.~J.}
\newblock \bibinfo{journal}{\bibinfo{title}{Limiting the spread of highly
  resistant hospital-acquired microorganisms via critical care transfers: a
  simulation study}}.
\newblock {\emph{\JournalTitle{Intensive Care Medicine}}}
  \textbf{\bibinfo{volume}{37}}, \bibinfo{pages}{1633--1640},
  \doiprefix\url{10.1007/s00134-011-2341-y} (\bibinfo{year}{2011}).

\bibitem{lanzas_epidemiological_2011}
\bibinfo{author}{Lanzas, C.}, \bibinfo{author}{Dubberke, E.},
  \bibinfo{author}{Lu, Z.}, \bibinfo{author}{Reske, K.} \&
  \bibinfo{author}{Gröhn, Y.}
\newblock \bibinfo{journal}{\bibinfo{title}{Epidemiological model for
  clostridium difficile transmission in health-care settings}}.
\newblock {\emph{\JournalTitle{Infection control and hospital epidemiology :
  the official journal of the Society of Hospital Epidemiologists of America}}}
  \textbf{\bibinfo{volume}{32}}, \bibinfo{pages}{553--561},
  \doiprefix\url{10.1086/660013} (\bibinfo{year}{2011}).

\bibitem{hazard_predicting_2021}
\bibinfo{author}{Hazard, D.}, \bibinfo{author}{von Cube, M.},
  \bibinfo{author}{Kaier, K.} \& \bibinfo{author}{Wolkewitz, M.}
\newblock \bibinfo{journal}{\bibinfo{title}{Predicting {Potential} {Prevention}
  {Effects} on {Hospital} {Burden} of {Nosocomial} {Infections}: {A}
  {Multistate} {Modeling} {Approach}}}.
\newblock {\emph{\JournalTitle{Value in Health: The Journal of the
  International Society for Pharmacoeconomics and Outcomes Research}}}
  \textbf{\bibinfo{volume}{24}}, \bibinfo{pages}{830--838},
  \doiprefix\url{10.1016/j.jval.2021.02.002} (\bibinfo{year}{2021}).

\bibitem{bergstrom_ecological_2004}
\bibinfo{author}{Bergstrom, C.~T.}, \bibinfo{author}{Lo, M.} \&
  \bibinfo{author}{Lipsitch, M.}
\newblock \bibinfo{journal}{\bibinfo{title}{Ecological theory suggests that
  antimicrobial cycling will not reduce antimicrobial resistance in
  hospitals}}.
\newblock {\emph{\JournalTitle{Proceedings of the National Academy of Sciences
  of the United States of America}}} \textbf{\bibinfo{volume}{101}},
  \bibinfo{pages}{13285--13290}, \doiprefix\url{10.1073/pnas.0402298101}
  (\bibinfo{year}{2004}).

\bibitem{bedson_review_2021}
\bibinfo{author}{Bedson, J.} \emph{et~al.}
\newblock \bibinfo{journal}{\bibinfo{title}{A review and agenda for integrated
  disease models including social and behavioural factors}}.
\newblock {\emph{\JournalTitle{Nature Human Behaviour}}}
  \textbf{\bibinfo{volume}{5}}, \bibinfo{pages}{834--846},
  \doiprefix\url{10.1038/s41562-021-01136-2} (\bibinfo{year}{2021}).

\bibitem{auchincloss_new_2008}
\bibinfo{author}{Auchincloss, A.~H.} \& \bibinfo{author}{Diez~Roux, A.~V.}
\newblock \bibinfo{journal}{\bibinfo{title}{A {New} {Tool} for {Epidemiology}:
  {The} {Usefulness} of {Dynamic}-{Agent} {Models} in {Understanding} {Place}
  {Effects} on {Health}}}.
\newblock {\emph{\JournalTitle{American Journal of Epidemiology}}}
  \textbf{\bibinfo{volume}{168}}, \bibinfo{pages}{1--8},
  \doiprefix\url{10.1093/aje/kwn118} (\bibinfo{year}{2008}).

\bibitem{willem_lessons_2017}
\bibinfo{author}{Willem, L.}, \bibinfo{author}{Verelst, F.},
  \bibinfo{author}{Bilcke, J.}, \bibinfo{author}{Hens, N.} \&
  \bibinfo{author}{Beutels, P.}
\newblock \bibinfo{journal}{\bibinfo{title}{Lessons from a decade of
  individual-based models for infectious disease transmission: a systematic
  review (2006-2015)}}.
\newblock {\emph{\JournalTitle{BMC infectious diseases}}}
  \textbf{\bibinfo{volume}{17}}, \bibinfo{pages}{612},
  \doiprefix\url{10.1186/s12879-017-2699-8} (\bibinfo{year}{2017}).

\bibitem{zhang_using_2022}
\bibinfo{author}{Zhang, W.} \emph{et~al.}
\newblock \bibinfo{journal}{\bibinfo{title}{Using simulation modelling and
  systems science to help contain {COVID}-19: {A} systematic review}}.
\newblock {\emph{\JournalTitle{Systems Research and Behavioral Science}}}
  \doiprefix\url{10.1002/sres.2897} (\bibinfo{year}{2022}).

\bibitem{codella_agent-based_2015}
\bibinfo{author}{Codella, J.}, \bibinfo{author}{Safdar, N.},
  \bibinfo{author}{Heffernan, R.} \& \bibinfo{author}{Alagoz, O.}
\newblock \bibinfo{journal}{\bibinfo{title}{An agent-based simulation model for
  {Clostridium} difficile infection control}}.
\newblock {\emph{\JournalTitle{Medical Decision Making: An International
  Journal of the Society for Medical Decision Making}}}
  \textbf{\bibinfo{volume}{35}}, \bibinfo{pages}{211--229},
  \doiprefix\url{10.1177/0272989X14545788} (\bibinfo{year}{2015}).

\bibitem{re_economic_2016}
\bibinfo{author}{Re, N.} \emph{et~al.}
\newblock \bibinfo{journal}{\bibinfo{title}{An {Economic} {Analysis} of
  {Strategies} to {Control} {Clostridium} {Difficile} {Transmission} and
  {Infection} {Using} an {Agent}-{Based} {Simulation} {Model}}}.
\newblock {\emph{\JournalTitle{PloS one}}} \textbf{\bibinfo{volume}{11}},
  \doiprefix\url{10.1371/journal.pone.0152248} (\bibinfo{year}{2016}).

\bibitem{lee_regional_2013}
\bibinfo{author}{Lee, B.~Y.} \emph{et~al.}
\newblock \bibinfo{journal}{\bibinfo{title}{The {Regional} {Healthcare}
  {Ecosystem} {Analyst} ({RHEA}): a simulation modeling tool to assist
  infectious disease control in a health system}}.
\newblock {\emph{\JournalTitle{Journal of the American Medical Informatics
  Association: JAMIA}}} \textbf{\bibinfo{volume}{20}},
  \bibinfo{pages}{e139--146}, \doiprefix\url{10.1136/amiajnl-2012-001107}
  (\bibinfo{year}{2013}).

\bibitem{haber_antibiotic_2010}
\bibinfo{author}{Haber, M.}, \bibinfo{author}{Levin, B.~R.} \&
  \bibinfo{author}{Kramarz, P.}
\newblock \bibinfo{journal}{\bibinfo{title}{Antibiotic control of antibiotic
  resistance in hospitals: a simulation study}}.
\newblock {\emph{\JournalTitle{BMC infectious diseases}}}
  \textbf{\bibinfo{volume}{10}}, \bibinfo{pages}{254},
  \doiprefix\url{10.1186/1471-2334-10-254} (\bibinfo{year}{2010}).

\bibitem{grimm_standard_2006}
\bibinfo{author}{Grimm, V.} \emph{et~al.}
\newblock \bibinfo{journal}{\bibinfo{title}{A standard protocol for describing
  individual-based and agent-based models}}.
\newblock {\emph{\JournalTitle{Ecological Modelling}}}
  \textbf{\bibinfo{volume}{198}}, \bibinfo{pages}{115--126},
  \doiprefix\url{10.1016/j.ecolmodel.2006.04.023} (\bibinfo{year}{2006}).

\bibitem{brauer_compartmental_2008}
\bibinfo{author}{Brauer, F.}
\newblock \bibinfo{journal}{\bibinfo{title}{Compartmental {Models} in
  {Epidemiology}}}.
\newblock {\emph{\JournalTitle{Mathematical Epidemiology}}}
  \textbf{\bibinfo{volume}{1945}}, \bibinfo{pages}{19--79},
  \doiprefix\url{10.1007/978-3-540-78911-6_2} (\bibinfo{year}{2008}).

\bibitem{lital_meyer_infeccion_2014}
\bibinfo{author}{Meyer, L.}, \bibinfo{author}{Espinoza, R.} \&
  \bibinfo{author}{Quera, R.}
\newblock \bibinfo{journal}{\bibinfo{title}{{Infección} por clostridium
  difficile: {epidemiología}, {diagnóstico} y {estrategias}
  {terapéuticas}}}.
\newblock {\emph{\JournalTitle{Revista {Medica} {Clinica} Las Condes}}}
  \textbf{\bibinfo{volume}{25}}, \bibinfo{pages}{473--484},
  \doiprefix\url{10.1016/S0716-8640(14)70064-1} (\bibinfo{year}{2014}).

\bibitem{murcia_hosp_pop}
\bibinfo{author}{{Consejería de Salud Región de Murcia}}.
\newblock \bibinfo{title}{Murciasalud. {Hospital} {Rafael} {Mendez}. {Datos}
  generales}.
\newblock
  \bibinfo{howpublished}{\url{http://www.murciasalud.es/pagina.php?id=6275&idsec=977}}.
\newblock \bibinfo{note}{(Last access June 06, 2023)}.

\bibitem{depestel_epidemiology_2013}
\bibinfo{author}{DePestel, D.~D.} \& \bibinfo{author}{Aronoff, D.~M.}
\newblock \bibinfo{journal}{\bibinfo{title}{Epidemiology of
  \textit{{Clostridium} difficile} {Infection}}}.
\newblock {\emph{\JournalTitle{Journal of Pharmacy Practice}}}
  \textbf{\bibinfo{volume}{26}}, \bibinfo{pages}{464--475},
  \doiprefix\url{10.1177/0897190013499521} (\bibinfo{year}{2013}).

\bibitem{barcan_intersociety_2020}
\bibinfo{author}{Barcán, L.} \emph{et~al.}
\newblock \bibinfo{journal}{\bibinfo{title}{{Intersociety} guidelines for
  diagnosis, treatment and prevention of {Clostridioides} difficile
  infections}}.
\newblock {\emph{\JournalTitle{Medicina}}} \textbf{\bibinfo{volume}{80 Suppl
  1}}, \bibinfo{pages}{1--32} (\bibinfo{year}{2020}).

\bibitem{fungueirino_guiprocedimientos_nodate}
\bibinfo{author}{Fungueiriño, R.} \emph{et~al.}
\newblock \bibinfo{title}{Guía de procedimientos de limpieza en el medio
  hospitalario}.
\newblock
  \bibinfo{howpublished}{\url{https://www.sergas.es/Saude-publica/Documents/1168/procedementos_limpeza.pdf}}.
\newblock \bibinfo{note}{(Last access May 22, 2023)}.

\bibitem{sethi_persistence_2010}
\bibinfo{author}{Sethi, A.~K.}, \bibinfo{author}{Al-Nassir, W.~N.},
  \bibinfo{author}{Nerandzic, M.~M.}, \bibinfo{author}{Bobulsky, G.~S.} \&
  \bibinfo{author}{Donskey, C.~J.}
\newblock \bibinfo{journal}{\bibinfo{title}{Persistence of {Skin}
  {Contamination} and {Environmental} {Shedding} of \textit{{Clostridium}
  difficile} during and after {Treatment} of {C}. \textit{difficile}
  {Infection}}}.
\newblock {\emph{\JournalTitle{Infection Control \& Hospital Epidemiology}}}
  \textbf{\bibinfo{volume}{31}}, \bibinfo{pages}{21--27},
  \doiprefix\url{10.1086/649016} (\bibinfo{year}{2010}).

\bibitem{teasley_prospective_1983}
\bibinfo{author}{Teasley, D.} \emph{et~al.}
\newblock \bibinfo{journal}{\bibinfo{title}{Prospective randomised trial of
  metronidazole versus vancomycin for clostridium-difficile-associated
  diarrhoea and colitis}}.
\newblock {\emph{\JournalTitle{The Lancet}}} \textbf{\bibinfo{volume}{322}},
  \bibinfo{pages}{1043--1046}, \doiprefix\url{10.1016/S0140-6736(83)91036-X}
  (\bibinfo{year}{1983}).

\bibitem{surawicz_guidelines_2013}
\bibinfo{author}{Surawicz, C.~M.} \emph{et~al.}
\newblock \bibinfo{journal}{\bibinfo{title}{Guidelines for {Diagnosis},
  {Treatment}, and {Prevention} {ofClostridium} {difficileInfections}}}.
\newblock {\emph{\JournalTitle{Official journal of the American College of
  Gastroenterology}}} \textbf{\bibinfo{volume}{108}}, \bibinfo{pages}{478},
  \doiprefix\url{10.1038/ajg.2013.4} (\bibinfo{year}{2013}).

\bibitem{zar_comparison_2007}
\bibinfo{author}{Zar, F.~A.}, \bibinfo{author}{Bakkanagari, S.~R.},
  \bibinfo{author}{Moorthi, K. M. L. S.~T.} \& \bibinfo{author}{Davis, M.~B.}
\newblock \bibinfo{journal}{\bibinfo{title}{A {Comparison} of {Vancomycin} and
  {Metronidazole} for the {Treatment} of {Clostridium} difficile–{Associated}
  {Diarrhea}, {Stratified} by {Disease} {Severity}}}.
\newblock {\emph{\JournalTitle{Clinical Infectious Diseases}}}
  \textbf{\bibinfo{volume}{45}}, \bibinfo{pages}{302--307},
  \doiprefix\url{10.1086/519265} (\bibinfo{year}{2007}).

\bibitem{loo_predominantly_2005}
\bibinfo{author}{Loo, V.~G.} \emph{et~al.}
\newblock \bibinfo{journal}{\bibinfo{title}{A {Predominantly} {Clonal}
  {Multi}-{Institutional} {Outbreak} of {Clostridium} difficile–{Associated}
  {Diarrhea} with {High} {Morbidity} and {Mortality}}}.
\newblock {\emph{\JournalTitle{New England Journal of Medicine}}}
  \textbf{\bibinfo{volume}{353}}, \bibinfo{pages}{2442--2449},
  \doiprefix\url{10.1056/NEJMoa051639} (\bibinfo{year}{2005}).

\bibitem{oecd_health_2020}
\bibinfo{author}{{OECD European Union}}.
\newblock \emph{\bibinfo{title}{Health at a {Glance}: {Europe} 2020: {State} of
  {Health} in the {EU} {Cycle}}} (\bibinfo{publisher}{Organisation for Economic
  Co-operation and Development}, \bibinfo{address}{Paris},
  \bibinfo{year}{2020}).

\bibitem{murcia_murciasalud_nodate}
\bibinfo{author}{{Consejería de Salud Región de Murcia}}.
\newblock \bibinfo{title}{{Indicadores} hospitalarios de la {Región} de
  {Murcia} 2019}.
\newblock
  \bibinfo{howpublished}{\url{http://www.murciasalud.es/publicaciones.php?op=mostrar_publicacion&id=2871&idsec=88}}.
\newblock \bibinfo{note}{(Last access June 27, 2022)}.

\bibitem{health_2019_2019}
\bibinfo{author}{{Ministry of Health}}.
\newblock \bibinfo{title}{2019 {Annual} {Report} {National} {Health} {System}}.
\newblock
  \bibinfo{howpublished}{\url{https://www.sanidad.gob.es/estadEstudios/estadisticas/sisInfSanSNS/tablasEstadisticas/InfAnualSNS2019/ExecutiveSummary_2019.pdf}}
  (\bibinfo{year}{2019}).
\newblock \bibinfo{note}{(Last access June 27, 2022)}.

\bibitem{augustine_latest_nodate}
\bibinfo{author}{Augustine, J.~J.}
\newblock \bibinfo{title}{Latest {Data} {Reveal} the {ED}'s {Role} as
  {Hospital} {Admission} {Gatekeeper}}.
\newblock
  \bibinfo{howpublished}{\url{https://www.acepnow.com/article/latest-data-reveal-the-eds-role-as-hospital-admission-gatekeeper/}}.
\newblock \bibinfo{note}{(Last access June 27, 2022)}.

\bibitem{sanidad_datos_nodate}
\bibinfo{author}{{Ministerio de Sanidad}}.
\newblock \bibinfo{title}{Datos abiertos de capacidad asistencial}.
\newblock
  \bibinfo{howpublished}{\url{https://www.sanidad.gob.es/profesionales/saludPublica/ccayes/alertasActual/nCov/capacidadAsistencial.htm}}.
\newblock \bibinfo{note}{(Last access June 27, 2022)}.

\bibitem{noauthor_vital_nodate}
\bibinfo{author}{CDC}.
\newblock \bibinfo{title}{Vital {Signs}: {Preventing} {Clostridium} difficile
  {Infections}}.
\newblock
  \bibinfo{howpublished}{\url{https://www.cdc.gov/mmwr/preview/mmwrhtml/mm6109a3.htm}}.
\newblock \bibinfo{note}{(Last access June 1, 2022)}.

\bibitem{feuerstadt_mortality_2022}
\bibinfo{author}{Feuerstadt, P.} \emph{et~al.}
\newblock \bibinfo{journal}{\bibinfo{title}{Mortality, {Health} {Care} {Use},
  and {Costs} of {Clostridioides} difficile {Infections} in {Older} {Adults}}}.
\newblock {\emph{\JournalTitle{Journal of the American Medical Directors
  Association}}} \textbf{\bibinfo{volume}{23}},
  \bibinfo{pages}{1721--1728.e19}, \doiprefix\url{10.1016/j.jamda.2022.01.075}
  (\bibinfo{year}{2022}).
\newblock \bibinfo{note}{Publisher: Elsevier}.

\bibitem{noauthor_handbook_1999}
 \emph{\bibinfo{title}{Handbook of simulation: {Principles}, methodology,
  advances, applications, and practice}}, vol.~\bibinfo{volume}{18}
  (\bibinfo{year}{1999}).

\bibitem{kleijnen_validation_2001}
\bibinfo{author}{Kleijnen, J.}, \bibinfo{author}{Cheng, R.} \&
  \bibinfo{author}{Bettonvil, B.}
\newblock \bibinfo{journal}{\bibinfo{title}{Validation of {Trace}-{Driven}
  {Simulation} {Models}: {Bootstrap} {Tests}}}.
\newblock {\emph{\JournalTitle{Management Science}}}
  \textbf{\bibinfo{volume}{47}}, \doiprefix\url{10.1287/mnsc.47.11.1533.10255}
  (\bibinfo{year}{2001}).

\bibitem{hunter_framework_2020}
\bibinfo{author}{Hunter, E.} \& \bibinfo{author}{Kelleher, J.}
\newblock \bibinfo{journal}{\bibinfo{title}{A {Framework} for {Validating} and
  {Testing} {Agent}-based {Models}: a {Case} {Study} from {Infectious}
  {Diseases} {Modelling}.}}
\newblock {\emph{\JournalTitle{Conference papers}}}
  \doiprefix\url{https://doi.org/10.21427/2xjb-cq79} (\bibinfo{year}{2020}).

\bibitem{barbut_epidemiology_2001}
\bibinfo{author}{Barbut, F.} \& \bibinfo{author}{Petit, J.~C.}
\newblock \bibinfo{journal}{\bibinfo{title}{Epidemiology of {Clostridium}
  difficile-associated infections}}.
\newblock {\emph{\JournalTitle{Clinical Microbiology and Infection}}}
  \textbf{\bibinfo{volume}{7}}, \bibinfo{pages}{405--410},
  \doiprefix\url{10.1046/j.1198-743x.2001.00289.x} (\bibinfo{year}{2001}).

\bibitem{west_virginia_bureau_for_public_health_guidelines_nodate}
\bibinfo{author}{{West Virginia Bureau for Public Health}}.
\newblock \bibinfo{title}{Guidelines for {Clostridium} difficile ({C}. diff)
  {Outbreaks} in {Long}-{Term} {Care} {Facilities} ({LTCFs})}.
\newblock
  \bibinfo{howpublished}{\url{https://oeps.wv.gov/toolkits/documents/cdi/CDiff-Guidelines.pdf}}.
\newblock \bibinfo{note}{(Last access Feb 13, 2023)}.

\bibitem{gerding_measures_2008}
\bibinfo{author}{Gerding, D.~N.}, \bibinfo{author}{Muto, C.~A.} \&
  \bibinfo{author}{Owens, R.~C., Jr.}
\newblock \bibinfo{journal}{\bibinfo{title}{Measures to {Control} and {Prevent}
  {Clostridium} difficile {Infection}}}.
\newblock {\emph{\JournalTitle{Clinical Infectious Diseases}}}
  \textbf{\bibinfo{volume}{46}}, \bibinfo{pages}{S43--S49},
  \doiprefix\url{10.1086/521861} (\bibinfo{year}{2008}).

\bibitem{cohen_clinical_2010}
\bibinfo{author}{Cohen, S.~H.} \emph{et~al.}
\newblock \bibinfo{journal}{\bibinfo{title}{Clinical {Practice} {Guidelines}
  for {Clostridium} difficile {Infection} in {Adults}: 2010 {Update} by the
  {Society} for {Healthcare} {Epidemiology} of {America} ({SHEA}) and the
  {Infectious} {Diseases} {Society} of {America} ({IDSA})}}.
\newblock {\emph{\JournalTitle{Infection Control \& Hospital Epidemiology}}}
  \textbf{\bibinfo{volume}{31}}, \bibinfo{pages}{431--455},
  \doiprefix\url{10.1086/651706} (\bibinfo{year}{2010}).

\end{thebibliography}
